# Supplementary material for: Identification of a Spike-Specific CD8+ T-Cell Epitope Following Vaccination Against the Middle East Respiratory Syndrome Coronavirus in Humans
Source: J Infect Dis. 2024 Jan 9;230(2):e327–32. doi: 10.1093/infdis/jiad612 (PMC11326828; doi:10.1093/infdis/jiad612)
Supplement: jiad612_Supplementary_Data [file jiad612_supplementary_data.zip]

Archive with 10 entries (10 files):
- Harrer_Supplementary_FigureLegends_Version2.docx
- Harrer_Supplementary_Figure_1_Version2.TIF
- Harrer_Supplementary_Figure_2_Version2.TIF
- Harrer_Supplementary_Figure_3_Version1.TIF
- Harrer_Supplementary_Figure_4_Version1.tif
- Harrer_Supplementary_Table_1.docx
- Harrer_Supplementary_Table_2.docx
- Harrer_Supplementary_Table_3.docx
- Harrer_Supplementary_Table_4.docx
- Harrer_Supplementary_Table_5.docx
